# Supplementary material for: The actin binding protein profilin 1 localizes inside mitochondria and is critical for their function
Source: EMBO Rep. 2024 Jul 18;25(8):8. doi: 10.1038/s44319-024-00209-3 (PMC11316047; doi:10.1038/s44319-024-00209-3)
Supplement: Supplementary file 2 — Source data Fig. 1 [file 44319_2024_209_MOESM2_ESM.zip]

Archive with 34 entries (30 files):
- Figure 1/
- __MACOSX/._Figure 1
- Figure 1/.DS_Store
- __MACOSX/Figure 1/._.DS_Store
- Figure 1/1B/
- __MACOSX/Figure 1/._1B
- Figure 1/1D/
- __MACOSX/Figure 1/._1D
- Figure 1/1C/
- __MACOSX/Figure 1/._1C
- Figure 1/1B/1B data.xlsx
- __MACOSX/Figure 1/1B/._1B data.xlsx
- Figure 1/1B/Control + GFP.tif
- __MACOSX/Figure 1/1B/._Control + GFP.tif
- Figure 1/1B/PFN1 KO + GFP.tif
- __MACOSX/Figure 1/1B/._PFN1 KO + GFP.tif
- Figure 1/1B/PFN1 KO + GFP-PFN1.tif
- __MACOSX/Figure 1/1B/._PFN1 KO + GFP-PFN1.tif
- Figure 1/1D/Control+DMSO.tif
- __MACOSX/Figure 1/1D/._Control+DMSO.tif
- Figure 1/1D/1D data.xlsx
- __MACOSX/Figure 1/1D/._1D data.xlsx
- Figure 1/1D/Control+Baf.tif
- __MACOSX/Figure 1/1D/._Control+Baf.tif
- Figure 1/1D/PFN1 KO+Baf.tif
- __MACOSX/Figure 1/1D/._PFN1 KO+Baf.tif
- Figure 1/1D/PFN1 KO+DMSO.tif
- __MACOSX/Figure 1/1D/._PFN1 KO+DMSO.tif
- Figure 1/1C/.DS_Store
- __MACOSX/Figure 1/1C/._.DS_Store
- Figure 1/1C/1C data.xlsx
- __MACOSX/Figure 1/1C/._1C data.xlsx
- Figure 1/1C/1C western.pdf
- __MACOSX/Figure 1/1C/._1C western.pdf
