# Supplementary material for: The actin binding protein profilin 1 localizes inside mitochondria and is critical for their function
Source: EMBO Rep. 2024 Jul 18;25(8):8. doi: 10.1038/s44319-024-00209-3 (PMC11316047; doi:10.1038/s44319-024-00209-3)
Supplement: Supplementary file 2 — Source data Fig. 1 [file 44319_2024_209_MOESM2_ESM.zip › Figure 1/1D/1D data.xlsx]

## Sheet: Sheet1
Control + DMSO	Control + Baf	PFN1 KO + DMSO	PFN1 KO + Baf
0.27	3.09	1.68	14.92
0.13	14.05	2.69	5.78
0.13	15.46	19.23	16.67
0	9.28	0.4	11.97
0.2	26.55	0.74	17.21
0.87	6.39	0.94	29.45
0.81	12.77	1.55	10.35
1.34	3.7	10.55	16.61
0	11.97	2.15	26.96
0.07	0.4	2.22	24.61
0.07	10.55	2.96	20.57
0	4.1	7.87	31.53
0	3.03	0.2	26.15
0	8.87	0.13	7.33
0.4	8.13	2.62	10.22
0.4	14.32	1.14	35.9
0.07	10.76	0.07	44.71
0.07	23.93	0.47	21.98
4.91	18.22	2.08	3.7
4.57	10.96	1.82	2.08
4.1	6.66	1.68	26.96
6.66	10.96	0.13	11.76
1.68	0.94	0.74	8.54
0.47	19.56	9.75	18.29
0.94	5.18	8.47	36.71
0.74	10.29	9.08	25.82
0.47	0	7.19	46.25
1.82	14.05	5.71	24.47
0.47	16.27	2.22	41.28
0.07	15.33	2.55	61.51
0.94	14.99	2.42	16.34
0.2	11.23	62.39	32.2
0.13	9.48	63.39	30.39
0	15.46	5.31	36.03
0.74	14.18	6.12	59.29
1.08	6.79	3.09	20.57
0.34	11.56	2.08	25.82
0.47	7.66	8.67	43.63
0	2.35	14.18	8.2
0.07	20.03		25.41
2.08	23.39		23.39
0.94	5.58		30.18
0.94	5.98		23.33
1.28	13.04		20.97
0.07	6.79		13.85
0	7.87		3.97
0.61	2.02		15.73
0.34	5.51		17.82
0.54	17.14
0.67	18.35
0.07
0.27
0.47
0.07
1.41
0.67
2.82
8.27
2.15
3.97
0.27
0.34
0.07
0
