# Supplementary material for: The actin binding protein profilin 1 localizes inside mitochondria and is critical for their function
Source: EMBO Rep. 2024 Jul 18;25(8):8. doi: 10.1038/s44319-024-00209-3 (PMC11316047; doi:10.1038/s44319-024-00209-3)
Supplement: Supplementary file 2 — Source data Fig. 1 [file 44319_2024_209_MOESM2_ESM.zip › Figure 1/1C/1C data.xlsx]

## Sheet: Sheet1
Control + GFP	Control + GFP	Control + GFP	Control + GFP	PFN1 KO + GFP	PFN1 KO + GFP	PFN1 KO + GFP	PFN1 KO + GFP	PFN1 KO + GFP-PFN1	PFN1 KO + GFP-PFN1	PFN1 KO + GFP-PFN1	PFN1 KO + GFP-PFN1
Fed + DMSO	Fed + Baf	Starved + DMSO	Starved + Baf	Fed + DMSO	Fed + Baf	Starved + DMSO	Starved + Baf	Fed + DMSO	Fed + Baf	Starved + DMSO	Starved + Baf
0.086135	0.512285	0.347646	0.942562	0.249676	0.454711	0.256444	0.775594	0.35711	0.695738	0.317471	1.10167
0.099021	0.397012	0.193513	0.731337	0.148283	0.202576	0.166946	0.802327	0.068251	0.317755	0.248381	0.988467
0.025629	0.248369	0.111683	0.814815	0.023271	0.339702	0.102625	0.605968	0.321041	0.573252	0.141924	0.914481
