# Supplementary material for: The actin binding protein profilin 1 localizes inside mitochondria and is critical for their function
Source: EMBO Rep. 2024 Jul 18;25(8):8. doi: 10.1038/s44319-024-00209-3 (PMC11316047; doi:10.1038/s44319-024-00209-3)
Supplement: Supplementary file 3 — Source data Fig. 2 [file 44319_2024_209_MOESM3_ESM.zip]

Archive with 78 entries (72 files):
- Figure 2/
- __MACOSX/._Figure 2
- Figure 2/.DS_Store
- __MACOSX/Figure 2/._.DS_Store
- Figure 2/2F/
- __MACOSX/Figure 2/._2F
- Figure 2/2C/
- __MACOSX/Figure 2/._2C
- Figure 2/2D/
- __MACOSX/Figure 2/._2D
- Figure 2/2E/
- __MACOSX/Figure 2/._2E
- Figure 2/2B/
- __MACOSX/Figure 2/._2B
- Figure 2/2F/.DS_Store
- __MACOSX/Figure 2/2F/._.DS_Store
- Figure 2/2F/2F data.xlsx
- __MACOSX/Figure 2/2F/._2F data.xlsx
- Figure 2/2F/Control + DMSO COX8-GFP-mCherry inset.tif
- __MACOSX/Figure 2/2F/._Control + DMSO COX8-GFP-mCherry inset.tif
- Figure 2/2F/Control + LatA COX8-GFP-mCherry.tif
- __MACOSX/Figure 2/2F/._Control + LatA COX8-GFP-mCherry.tif
- Figure 2/2F/Control + DMSO COX8-GFP-mCherry.tif
- __MACOSX/Figure 2/2F/._Control + DMSO COX8-GFP-mCherry.tif
- Figure 2/2F/Control + LatA COX8-GFP-mCherry inset.tif
- __MACOSX/Figure 2/2F/._Control + LatA COX8-GFP-mCherry inset.tif
- Figure 2/2C/.DS_Store
- __MACOSX/Figure 2/2C/._.DS_Store
- Figure 2/2C/PFN1 KO mCherry-Parkin.tif
- __MACOSX/Figure 2/2C/._PFN1 KO mCherry-Parkin.tif
- Figure 2/2C/Control mCherry-Parkin.tif
- __MACOSX/Figure 2/2C/._Control mCherry-Parkin.tif
- Figure 2/2C/Control Merge.tif
- __MACOSX/Figure 2/2C/._Control Merge.tif
- Figure 2/2C/PFN1 KO TOM20.tif
- __MACOSX/Figure 2/2C/._PFN1 KO TOM20.tif
- Figure 2/2C/2C data.xlsx
- __MACOSX/Figure 2/2C/._2C data.xlsx
- Figure 2/2C/Control TOM20.tif
- __MACOSX/Figure 2/2C/._Control TOM20.tif
- Figure 2/2C/PFN1 KO Merge.tif
- __MACOSX/Figure 2/2C/._PFN1 KO Merge.tif
- Figure 2/2D/PFN1 KO +DMSO GFP-p62.tif
- __MACOSX/Figure 2/2D/._PFN1 KO +DMSO GFP-p62.tif
- Figure 2/2D/PFN1 KO + FCCP GFP-p62.tif
- __MACOSX/Figure 2/2D/._PFN1 KO + FCCP GFP-p62.tif
- Figure 2/2D/.DS_Store
- __MACOSX/Figure 2/2D/._.DS_Store
- Figure 2/2D/PFN1 KO +DMSO mCherry-Parkin.tif
- __MACOSX/Figure 2/2D/._PFN1 KO +DMSO mCherry-Parkin.tif
- Figure 2/2D/Control + FCCP GFP-p62.tif
- __MACOSX/Figure 2/2D/._Control + FCCP GFP-p62.tif
- Figure 2/2D/PFN1 KO + FCCP mCherry-Parkin.tif
- __MACOSX/Figure 2/2D/._PFN1 KO + FCCP mCherry-Parkin.tif
- Figure 2/2D/Control + DMSO mCherry-Parkin.tif
- __MACOSX/Figure 2/2D/._Control + DMSO mCherry-Parkin.tif
- Figure 2/2D/Control + FCCP mCherry-Parkin.tif
- __MACOSX/Figure 2/2D/._Control + FCCP mCherry-Parkin.tif
- Figure 2/2D/Control + DMSO GFP-p62.tif
- __MACOSX/Figure 2/2D/._Control + DMSO GFP-p62.tif
- Figure 2/2E/PFN1 KO COX8-GFP-mCherry.tif
- __MACOSX/Figure 2/2E/._PFN1 KO COX8-GFP-mCherry.tif
- Figure 2/2E/.DS_Store
- __MACOSX/Figure 2/2E/._.DS_Store
- Figure 2/2E/Control COX8-GFP-mCherry inset.tif
- __MACOSX/Figure 2/2E/._Control COX8-GFP-mCherry inset.tif
- Figure 2/2E/PFN1 KO COX8-GFP-mCherry inset.tif
- __MACOSX/Figure 2/2E/._PFN1 KO COX8-GFP-mCherry inset.tif
- Figure 2/2E/Control COX8-GFP-mCherry.tif
- __MACOSX/Figure 2/2E/._Control COX8-GFP-mCherry.tif
- Figure 2/2E/2E data.xlsx
- __MACOSX/Figure 2/2E/._2E data.xlsx
- Figure 2/2B/Control.tif
- __MACOSX/Figure 2/2B/._Control.tif
- Figure 2/2B/.DS_Store
- __MACOSX/Figure 2/2B/._.DS_Store
- Figure 2/2B/PFN1 KO.tif
- __MACOSX/Figure 2/2B/._PFN1 KO.tif
