# Supplementary material for: The actin binding protein profilin 1 localizes inside mitochondria and is critical for their function
Source: EMBO Rep. 2024 Jul 18;25(8):8. doi: 10.1038/s44319-024-00209-3 (PMC11316047; doi:10.1038/s44319-024-00209-3)
Supplement: Supplementary file 3 — Source data Fig. 2 [file 44319_2024_209_MOESM3_ESM.zip › Figure 2/2F/2F data.xlsx]

## Sheet: Sheet1
DMSO	10 nM LatA	20 nM LatA
4	0	2
7	1	5
3	4	7
4	13	14
3	3	0
3	1	0
4	1	0
5	1	0
1	1	1
4	0	1
1	0	11
2	1	0
2	19	0
4	11	7
1	8	2
1	2	45
5	6	15
1	2	24
2	2	1
3	1	7
4	0	26
3	17	0
2	3	0
3	4	1
1	0	0
1	1	0
1	0	0
1	2	1
4	1	2
3	3	0
3	3	0
2	4	2
0	1	1
1	21	0
1	2	6
3	0	1
1	0	1
2	1	1
1	3	2
0	1	2
1	15	5
2	22	13
1	1	0
1	1	1
2	0	0
3	1	3
1	0	12
2	23	53
1	12	3
0	2	0
1	5	1
2	3	0
3	2	5
1	0	3
3	0	2
2	0	0
1	1	1
1	0	3
1	1	3
2	7	15
2	42	6
2	2	0
2	1	8
3	6	10
1	2	2
1	1	3
2	4	1
0	2	4
1	5	1
3	0	1
0	1	8
6	4	5
3	2	1
5	0	3
1	1	1
4	5	2
1	5	14
4	2	2
2	1	1
1	1	1
	4	1
		2
		3
		17
		8
		6
