# Supplementary material for: The actin binding protein profilin 1 localizes inside mitochondria and is critical for their function
Source: EMBO Rep. 2024 Jul 18;25(8):8. doi: 10.1038/s44319-024-00209-3 (PMC11316047; doi:10.1038/s44319-024-00209-3)
Supplement: Supplementary file 3 — Source data Fig. 2 [file 44319_2024_209_MOESM3_ESM.zip › Figure 2/2C/2C data.xlsx]

## Sheet: Sheet1
Control	PFN1 KO
0.1967	60.9553
0.222567	4.59792
0.17676	29.4742
0.714585	42.3082
0	103.812
0	52.4773
0.071135	0.288313
0.314719	12.357
0	91.911
0.698957	19.9523
0	137.964
0.099158	37.4231
0.482857	6.79826
0.033412	72.0136
0.194544	122.712
0.321725	72.7207
0	142.898
0.117481	80.0627
0.916674	0.189155
0.178377	24.8919
0.078141	27.9216
0.215022	5.81369
0.322264	86.8394
0.317414	6.24804
0.362682	7.25579
0.585249	20.1663
0.97757	129.26
7.20621	67.3047
0.106703	104.648
0.695724	11.3369
0	51.0767
0.464534	5.93602
0.124487	8.64724
1.51863	11.9523
62.3355	13.8606
0.084608	21.1094
0.890807	43.7498
0	2.56087
0	138.848
1.42594	197.594
