# Supplementary material for: The actin binding protein profilin 1 localizes inside mitochondria and is critical for their function
Source: EMBO Rep. 2024 Jul 18;25(8):8. doi: 10.1038/s44319-024-00209-3 (PMC11316047; doi:10.1038/s44319-024-00209-3)
Supplement: Supplementary file 3 — Source data Fig. 2 [file 44319_2024_209_MOESM3_ESM.zip › Figure 2/2E/2E data.xlsx]

## Sheet: Sheet1
Control + LatA 24hrs	PFN1 KO + LatA 24hrs	Control + LatA 48hrs	PFN1 KO + LatA 48hrs
0	4	1	71
0	5	0	26
1	2	8	58
2	4	2	19
1	6	3	13
2	9	1	36
0	2	0	24
1	9	2	15
1	3	2	32
0	26	5	78
0	2	9	56
1	3	4	89
0	12	1	23
0	4	0	44
1	33	1	32
1	8	0	72
2	3	0	53
1	5	1	13
0	10	2	35
0	3	14	24
0	5	2	16
1	3	1	43
0	7	0	35
0	2	1	14
0	2	0	33
0	6	2	31
0	13	1	56
1	3	1	62
1	8	0	10
0	3	1	76
0	10	1	61
0	7	0	78
0	4	0	25
1	10	6	36
0	7	0	32
0	8	3	78
0	8	5	39
2	3	0	37
0	9	0	18
1	6	2	78
0	6	0	118
0	2	0	60
1	1	0	53
0	6	1	58
2	11	5	13
1	3	3	46
0	2	1	72
0	6	0	62
0	11	1	19
0	35	1	42
0	4	4	21
2	6	2	18
0	1	0	48
2	3	6	59
0	2	0	68
0	5	0	64
0	3	1	53
1	2	6	26
3	5	2	110
0		3	68
