# Supplementary material for: The actin binding protein profilin 1 localizes inside mitochondria and is critical for their function
Source: EMBO Rep. 2024 Jul 18;25(8):8. doi: 10.1038/s44319-024-00209-3 (PMC11316047; doi:10.1038/s44319-024-00209-3)
Supplement: Supplementary file 4 — Source data Fig. 3 [file 44319_2024_209_MOESM4_ESM.zip]

Archive with 56 entries (46 files):
- Figure 3/
- __MACOSX/._Figure 3
- Figure 3/3E/
- __MACOSX/Figure 3/._3E
- Figure 3/3B/
- __MACOSX/Figure 3/._3B
- Figure 3/3C/
- __MACOSX/Figure 3/._3C
- Figure 3/3D/
- __MACOSX/Figure 3/._3D
- Figure 3/.DS_Store
- __MACOSX/Figure 3/._.DS_Store
- Figure 3/3H/
- __MACOSX/Figure 3/._3H
- Figure 3/3A/
- __MACOSX/Figure 3/._3A
- Figure 3/3F/
- __MACOSX/Figure 3/._3F
- Figure 3/3G/
- __MACOSX/Figure 3/._3G
- Figure 3/3I/
- __MACOSX/Figure 3/._3I
- Figure 3/3E/3E data.xlsx
- __MACOSX/Figure 3/3E/._3E data.xlsx
- Figure 3/3B/3B data.xlsx
- __MACOSX/Figure 3/3B/._3B data.xlsx
- Figure 3/3C/3C data.xlsx
- __MACOSX/Figure 3/3C/._3C data.xlsx
- Figure 3/3D/3D data.xlsx
- __MACOSX/Figure 3/3D/._3D data.xlsx
- Figure 3/3H/3H data.xlsx
- __MACOSX/Figure 3/3H/._3H data.xlsx
- Figure 3/3A/3A data.xlsx
- __MACOSX/Figure 3/3A/._3A data.xlsx
- Figure 3/3F/3F data.xlsx
- __MACOSX/Figure 3/3F/._3F data.xlsx
- Figure 3/3G/PFN1 KO TMRE.tif
- __MACOSX/Figure 3/3G/._PFN1 KO TMRE.tif
- Figure 3/3G/3G data.xlsx
- __MACOSX/Figure 3/3G/._3G data.xlsx
- Figure 3/3G/Control TMRE.tif
- __MACOSX/Figure 3/3G/._Control TMRE.tif
- Figure 3/3I/3I data.xlsx
- __MACOSX/Figure 3/3I/._3I data.xlsx
- Figure 3/3I/PFN1 KO MitoSox.tif
- __MACOSX/Figure 3/3I/._PFN1 KO MitoSox.tif
- Figure 3/3I/Control 4xmts-mScarlet.tif
- __MACOSX/Figure 3/3I/._Control 4xmts-mScarlet.tif
- Figure 3/3I/PFN1 KO + SOD MitoSox.tif
- __MACOSX/Figure 3/3I/._PFN1 KO + SOD MitoSox.tif
- Figure 3/3I/Control MitoSox.tif
- __MACOSX/Figure 3/3I/._Control MitoSox.tif
- Figure 3/3I/PFN1 KO + SOD 4xmts-mScarlet.tif
- __MACOSX/Figure 3/3I/._PFN1 KO + SOD 4xmts-mScarlet.tif
- Figure 3/3I/PFN1 KO 4xmts-mScarlet.tif
- __MACOSX/Figure 3/3I/._PFN1 KO 4xmts-mScarlet.tif
