# Supplementary material for: The actin binding protein profilin 1 localizes inside mitochondria and is critical for their function
Source: EMBO Rep. 2024 Jul 18;25(8):8. doi: 10.1038/s44319-024-00209-3 (PMC11316047; doi:10.1038/s44319-024-00209-3)
Supplement: Supplementary file 4 — Source data Fig. 3 [file 44319_2024_209_MOESM4_ESM.zip › Figure 3/3C/3C data.xlsx]

## Sheet: Sheet1
Control	PFN1 KO
144.106	135.92
133.495	114.192
166.816	148.952
