# Supplementary material for: The actin binding protein profilin 1 localizes inside mitochondria and is critical for their function
Source: EMBO Rep. 2024 Jul 18;25(8):8. doi: 10.1038/s44319-024-00209-3 (PMC11316047; doi:10.1038/s44319-024-00209-3)
Supplement: Supplementary file 4 — Source data Fig. 3 [file 44319_2024_209_MOESM4_ESM.zip › Figure 3/3D/3D data.xlsx]

## Sheet: Sheet1
	Control			PFN1 KO
Time (min)	Replicate 1	Replicate 2	Replicate 3	Replicate 1	Replicate 2	Replicate 3
1.4256	5.94406	16.841	17.5934	4.52383	8.03889	7.49279
7.99567	5.6878	17.6871	18.0957	5.258	8.06301	7.3804
14.5622	6.2628	18.4021	18.5779	5.93164	8.00955	7.4213
20.9886	9.02998	29.9057	27.2551	8.35337	10.9387	12.1422
27.5621	5.81439	29.7708	27.6565	8.32562	10.6462	11.93
33.8966	5.75353	29.9943	27.7784	8.44806	10.5018	11.7729
40.5872	0.997152	4.72126	6.44942	1.94046	2.81233	3.06527
46.9237	0.058865	0.818516	2.73914	0.512278	1.77637	1.40352
53.2622	-0.11989	0.184394	1.56155	0.028516	1.30077	0.701524
59.8356	-0.1897	-0.11299	0.846484	-0.25133	0.93144	0.130865
66.4115	-0.27909	-0.37861	0.435232	-0.34836	0.719662	-0.13162
