# Supplementary material for: The actin binding protein profilin 1 localizes inside mitochondria and is critical for their function
Source: EMBO Rep. 2024 Jul 18;25(8):8. doi: 10.1038/s44319-024-00209-3 (PMC11316047; doi:10.1038/s44319-024-00209-3)
Supplement: Supplementary file 4 — Source data Fig. 3 [file 44319_2024_209_MOESM4_ESM.zip › Figure 3/3A/3A data.xlsx]

## Sheet: Sheet1
	Control			PFN1 KO
Time (min)	Replicate 1	Replicate 2	Replicate 3	Replicate 1	Replicate 2	Replicate 3
1.42516	127.06	117.523	151.93	105.524	93.5642	113.839
7.98854	116.254	106.304	138.592	95.3791	84.344	102.879
14.554	112.506	102.45	134.045	91.9678	80.7227	99.3428
20.9802	60.6798	57.9317	75.7131	46.6802	41.3306	49.8736
27.5477	64.2591	61.2788	77.4449	48.095	42.7647	50.2822
33.8773	64.5464	61.198	78.6214	49.6654	44.1093	51.5525
40.541	163.652	152.625	196.171	160.618	136.853	175.782
47.1095	168.468	155.539	200.869	160.782	135.12	178.223
53.4413	169.293	155.643	201.627	155.684	129.074	175.319
60.1019	29.8732	28.7237	35.9449	24.8625	22.6608	29.5392
66.669	30.185	28.6432	35.5082	26.4195	23.599	29.4466
73.241	29.7704	28.5758	34.8106	25.8737	23.3678	29.2703
