# Supplementary material for: The actin binding protein profilin 1 localizes inside mitochondria and is critical for their function
Source: EMBO Rep. 2024 Jul 18;25(8):8. doi: 10.1038/s44319-024-00209-3 (PMC11316047; doi:10.1038/s44319-024-00209-3)
Supplement: Supplementary file 4 — Source data Fig. 3 [file 44319_2024_209_MOESM4_ESM.zip › Figure 3/3G/3G data.xlsx]

## Sheet: Sheet1
Control	PFN1 KO
1.38356	0.316003
1.16205	0.271275
0.943223	0.380334
1.36975	0.333565
1.26643	0.228705
1.33909	0.206186
0.196528	0.651447
0.143541	0.577048
0.516962	0.586791
1.84883	0.543881
0.851517	0.148544
0.784726	0.208669
2.86392	0.422495
0.849158	0.507945
1.3472	0.241518
1.28814	0.303661
0.174519	0.880848
1.54285	1.00137
1.20521	1.14511
0.982321	1.29419
0.893708	2.4142
3.31339	2.68503
1.25001	1.5036
1.34882	1.19994
1.1004	0.417662
1.25464	0.247558
1.01912	0.318083
1.30144	0.278776
0.394223	0.36483
0.439832	0.153524
0.615628	0.225426
0.763368	0.86955
1.12013	0.97823
1.47172	0.204802
1.41046	0.282357
1.06374	0.286718
1.83095	0.361984
0.932768	0.110583
1.54166	0.179097
1.03296	0.237814
0.49176	0.297807
0.162409	0.165595
0.801724	0.225148
1.99861	0.711162
1.331	0.848253
0.972546	0
0.933966	0
0.815798	0.0857131
0.863851	0
1.12798	0.311789
0.300491	0.370529
1.29352	0.185578
0.75947	0.235649
0.641433	0.117473
0.785275	0.203371
0.682472	0.101751
0.565572	0.192955
0.494397	0.0911803
1.28447	0
0.472319	0.27617
0.618033	0.355767
0.839917	0.305463
1.15416	0.369748
1.2783	0.178541
1.11285	0.243119
1.27516	0.239825
1.22461	0.109732
1.47096	0.132034
0.96254	0
0.637992	0.157468
0.384835	0.0875999
0.376847	0.139388
0.537416	0.631133
0.39604	0.102038
0.680593	0.0992923
0.337571	0
1.12854	0.190504
2.48093	0.119777
1.70972	0
1.01267	0.201028
0.396326	0.278057
0.563414	0
0.593743	0.0850403
2.04682	0.0839886
1.2851	0
0.649816	0
0.522019	0
0.0906622	0.0790704
1.68654	0.0816764
1.25939	0
0.209132	0.0813903
1.27804	0
0.259652	0.114279
1.36022	0.138986
1.16629	0.227065
0.770428	0.105069
1.21266	0
0.319576	0.116599
0.345768	0
0.810702	0
0.797215	0
0.821126	0.0977302
1.63815	0
1.35998	0
0.894286	0.11714
0.736201	0.0833081
3.06358	0
2.68701	0
1.70392	0
2.41652	0
1.87826	0.094057
1.92849	0.325368
4.0861	1.88791
1.04107	1.96101
0.679129	0.281993
3.28185	0.667512
1.02286	0.610422
2.08789	1.41202
2.2846	2.72967
1.65536	1.34575
1.36027	1.64106
1.39934	1.08138
1.71047	0.301116
0.875494	0.184475
1.05422	1.13149
1.01772	0.939947
0.171665	0.260912
3.58559	0.574349
3.68416	0.543799
1.10998	0.124877
1.62646	0.166434
0.436136	0.900926
0.673748	0.971155
0.39827	0.209456
0.893366	0.170942
0.751396	0.14629
0.697001	1.17257
0.845085	0.836764
0.865013	0.212875
0.95008	2.08573
1.31716	1.64955
0.241828	0.493095
0.793075	0.506384
0.680651	0.167824
1.23149	0.858599
1.38112	0.491142
1.00311	0.438202
0.955293	0.332559
1.1533	0.497077
2.70354	3.14739
1.10949	0.142721
1.46306	0.737224
1.08495	0.734097
0.504308	0.190608
0.533647	0.377403
1.07478	0.202694
1.03801	0.171994
0.431563	0.558722
0.839562	0.238861
0.311118	1.57628
0.409624	1.68094
0.333836	1.21857
1.0281	0.399726
0.792878	0.380586
1.031	0.199839
1.71568	0.128042
1.10463	0.67326
0.655238	0.334953
1.15074	0.204206
0.414968	0.310179
0.915013	0.914675
1.43154	1.29823
1.06152	0.498007
1.61506	0.540155
1.24011	0
0.630482	0.145135
1.33426	0.190467
0.854279	0.208357
1.08385	0.225948
0.817671	0.251783
1.1303	1.58163
0.675823	0.47065
0.854607	1.438
0.868338	0.172032
0.697424	0.183733
0.888557	0.297313
1.13101	0.215899
1.66061	0.809181
0.466771	0.388099
1.05097	0.560422
0.640718	0.418321
0.643141	0.663239
0.656017	0
0.815098	0
0.67109	0
0.242984	0.325759
0.762825	0.288691
0.676941	0.12329
0.460563	0.411803
0.592973	0.200206
1.04109	0.110941
0.999845	0.181169
0.511061	0.110969
0.772921	0.128446
0.889797	0.148168
1.53132	0.108114
1.45803	0.124549
1.37806	0.20431
1.54606	0.205615
0.69254	0.256066
0.863745	0.526669
0.450148	0.204131
0.978198	0.577439
0.656214	0.253145
0.247923	0.709717
0.307502	1.23054
0.354309	0.380849
0.267411	0.159447
1.63773	0.160555
1.01448	0.45274
1.00701	0.508788
0.806824	0.172971
0.88898	0.146017
0.104244	0.10216
0.232634	0.121262
0.962655	0.143247
0.531205	0.176727
0.212997	0
0.595142	0
1.41652	0.375102
0.431929	0.228427
0.377196
1.08389
0.319326
0.808684
0.500092
1.03188
0.710778
0.631064
1.25093
0.151878
0.189819
0.575317
0.478031
0.472941
0.68529
0.218275
0.640371
0.32282
0.152
