# Supplementary material for: The actin binding protein profilin 1 localizes inside mitochondria and is critical for their function
Source: EMBO Rep. 2024 Jul 18;25(8):8. doi: 10.1038/s44319-024-00209-3 (PMC11316047; doi:10.1038/s44319-024-00209-3)
Supplement: Supplementary file 5 — Source data Fig. 4 [file 44319_2024_209_MOESM5_ESM.zip]

Archive with 64 entries (57 files):
- Figure 4/
- __MACOSX/._Figure 4
- Figure 4/.DS_Store
- __MACOSX/Figure 4/._.DS_Store
- Figure 4/4E/
- __MACOSX/Figure 4/._4E
- Figure 4/4B/
- __MACOSX/Figure 4/._4B
- Figure 4/4C/
- __MACOSX/Figure 4/._4C
- Figure 4/4A/
- __MACOSX/Figure 4/._4A
- Figure 4/4F/
- __MACOSX/Figure 4/._4F
- Figure 4/4G/
- __MACOSX/Figure 4/._4G
- Figure 4/4E/4E data.xlsx
- __MACOSX/Figure 4/4E/._4E data.xlsx
- Figure 4/4E/TOM20 inset.tif
- __MACOSX/Figure 4/4E/._TOM20 inset.tif
- Figure 4/4E/TOM20 positive MDVs inset.tif
- __MACOSX/Figure 4/4E/._TOM20 positive MDVs inset.tif
- Figure 4/4E/PDH inset.tif
- __MACOSX/Figure 4/4E/._PDH inset.tif
- Figure 4/4E/PFN1 KO TOM20 PDH DAPI.tif
- __MACOSX/Figure 4/4E/._PFN1 KO TOM20 PDH DAPI.tif
- Figure 4/4E/PDH positive MDVs inset.tif
- __MACOSX/Figure 4/4E/._PDH positive MDVs inset.tif
- Figure 4/4E/TOM20 PDH inset merge.tif
- __MACOSX/Figure 4/4E/._TOM20 PDH inset merge.tif
- Figure 4/4B/PFN1 KO Tom20.tif
- __MACOSX/Figure 4/4B/._PFN1 KO Tom20.tif
- Figure 4/4B/Control TOM20 segmented.tif
- __MACOSX/Figure 4/4B/._Control TOM20 segmented.tif
- Figure 4/4B/PFN1 KO TOM20 segmented.tif
- __MACOSX/Figure 4/4B/._PFN1 KO TOM20 segmented.tif
- Figure 4/4B/Control TOM20.tif
- __MACOSX/Figure 4/4B/._Control TOM20.tif
- Figure 4/4C/4C data.xlsx
- __MACOSX/Figure 4/4C/._4C data.xlsx
- Figure 4/4A/Control.tif
- __MACOSX/Figure 4/4A/._Control.tif
- Figure 4/4A/PFN1 KO.tif
- __MACOSX/Figure 4/4A/._PFN1 KO.tif
- Figure 4/4F/PFN1 KO TOM20 DRP1 DAPI.tif
- __MACOSX/Figure 4/4F/._PFN1 KO TOM20 DRP1 DAPI.tif
- Figure 4/4F/PFN1 KO TOM20 DRP1 DAPI inset.tif
- __MACOSX/Figure 4/4F/._PFN1 KO TOM20 DRP1 DAPI inset.tif
- Figure 4/4F/4F data.xlsx
- __MACOSX/Figure 4/4F/._4F data.xlsx
- Figure 4/4F/Control TOM20 DRP1 DAPI inset.tif
- __MACOSX/Figure 4/4F/._Control TOM20 DRP1 DAPI inset.tif
- Figure 4/4F/Control TOM20 DRP1 DAPI.tif
- __MACOSX/Figure 4/4F/._Control TOM20 DRP1 DAPI.tif
- Figure 4/4G/PFN1 KO TOM20 MFN2 DAPI.tif
- __MACOSX/Figure 4/4G/._PFN1 KO TOM20 MFN2 DAPI.tif
- Figure 4/4G/4G data.xlsx
- __MACOSX/Figure 4/4G/._4G data.xlsx
- Figure 4/4G/PFN1 KO TOM20 DRP1 DAPI inset.tif
- __MACOSX/Figure 4/4G/._PFN1 KO TOM20 DRP1 DAPI inset.tif
- Figure 4/4G/Control TOM20 DRP1 DAPI inset.tif
- __MACOSX/Figure 4/4G/._Control TOM20 DRP1 DAPI inset.tif
- Figure 4/4G/Control TOM20 DRP1 DAPI.tif
- __MACOSX/Figure 4/4G/._Control TOM20 DRP1 DAPI.tif
