# Supplementary material for: The actin binding protein profilin 1 localizes inside mitochondria and is critical for their function
Source: EMBO Rep. 2024 Jul 18;25(8):8. doi: 10.1038/s44319-024-00209-3 (PMC11316047; doi:10.1038/s44319-024-00209-3)
Supplement: Supplementary file 5 — Source data Fig. 4 [file 44319_2024_209_MOESM5_ESM.zip › Figure 4/4E/4E data.xlsx]

## Sheet: MDV size measurement
Distance (µm)	TOM20 Flourescence (au)
-0.1857	171
-0.1625	193
-0.1392	234
-0.116	303
-0.0928	395
-0.0696	502
-0.0464	609
-0.0232	708
0	750
0.0232	716
0.0464	616
0.0696	489
0.0929	381
0.1161	297
0.1393	240
0.1625	207
0.1857	189
Distance (µm)	PDH Flourescence (au)
-0.1857	405
-0.1625	586
-0.1392	939
-0.116	1533
-0.0928	2373
-0.0696	3335
-0.0464	4185
-0.0232	4698
0	4753
0.0232	4368
0.0464	3678
0.0696	2867
0.0929	2059
0.1161	1478
0.1393	1072
0.1625	812
0.1857	662

## Sheet: TOM20 selective MDVs
Control	PFN1 KO
27	39
41	102
45	66
26	149
53	107
29	50
117	42
102	59
39	71
71	76
41	66
38	75
39	88
60	31
18	69
46	127
73	173
53	146
55	210
71
33
20
45
22
22
42
13
16
45
20
