# Supplementary material for: The actin binding protein profilin 1 localizes inside mitochondria and is critical for their function
Source: EMBO Rep. 2024 Jul 18;25(8):8. doi: 10.1038/s44319-024-00209-3 (PMC11316047; doi:10.1038/s44319-024-00209-3)
Supplement: Supplementary file 5 — Source data Fig. 4 [file 44319_2024_209_MOESM5_ESM.zip › Figure 4/4C/4C data.xlsx]

## Sheet: Mitochondria elongation
Control	PFN1 KO
0.981708	1.07496
1.01023	1.01426
0.995575	1.04109
0.981683	1.05903
0.94697	1.06897
1.03199	1.03114
1.00649	1.08
1.04196	1.07296
0.948942	1.06357
1.02088	1.07306
0.972395	1.07376
1.01722	0.989268
0.937411	1.06801
1.05812	1.10517
1.00168	1.05105
1.02011	1.01556
1.00616	1.06824
0.964303	1.0237
1.04965	1.12722
1.00653	1.02043
0.97937	0.987595
1.05169	1.01314
0.926667	1.04736
0.990854	1.0946
1.01796	1.02496
0.995583	0.966282
1.00037	1.02516
1.05119	0.992567
1.00075	0.982782
1.0007	1.02489
1.0296	1.02614
0.99157	0.98384
0.97599	1.01826
1.01502	1.06096
1.024	1.09133
0.998283	1.01038
0.98241	1.00027
0.959548	1.08411
0.953874	1.04894
1.05457	1.01816
1.00968	1.01663
1.02648	1.00103
0.944944	1.06438
0.997493	0.987927
1.02082	1.02671
0.983445	1.038
0.968875	1.01802
1.0149	1.01127
1.0258	1.0282
1.01957	1.06054
0.975511	1.03468
0.975719	1.02227
1.03712	1.06944
1.00771	1.06884
1.03289	1.05774
0.931278	1.00721
1.00456	1.06704
0.986004	1.09041
1.03717	1.05059
	1.0247

## Sheet: Total mitochondria volume
Control	PFN1 KO
1.08007	1.04829
0.965923	1.56137
1.46651	0.953047
1.676	1.75685
0.860174	1.42604
0.86472	0.675105
1.03363	0.835665
0.711797	1.04966
0.7824	0.879382
1.14878	0.882026
1.04884	0.993079
1.34633	0.482225
0.802915	1.22442
0.715032	1.03344
0.667381	1.32954
1.11809	1.38859
0.703109	1.02761
1.37787	0.589081
0.704744	1.77364
0.925676	1.03136
1.22337	0.720136
0.872873	0.690888
0.806625	1.11892
0.668434	3.26247
1.02563	1.1312
1.03242	0.843483
1.36787	0.899644
1.15363	1.89498
1.07406	1.02498
0.921303	1.18917
0.997685	3.51477
1.04728	1.17968
0.942641	0.906054
1.05156	1.24144
1.16957	1.53465
1.14806	1.01454
0.741323	0.844276
1.20614	1.3206
0.844329	1.38089
0.705202	1.08764
0.932795	1.45536
0.953457	1.23098
1.15932	1.87891
1.07602	1.61504
0.605757	1.49812
1.15154	0.96698
0.658406	1.69571
0.948243	0.516858
1.01466	1.49951
1.07294	1.79013
1.3288	1.3359
0.986071	1.62878
1.12487	1.46239
1.11688	0.882024
0.953996	1.41041
0.780245	1.43125
0.97061	1.37426
1.04814	1.40413
1.11723	0.959615
	2.0511

## Sheet: TOM20 objects > 1 micron cubed
Control	PFN1 KO
1.27022	1.68912
1.00649	1.67286
1.19666	1.8091
1.16418	1.68669
1.13511	1.62535
1.24014	1.33006
0.53371	1.70652
0.944602	1.43621
0.650961	1.17896
0.744348	0.891662
1.04415	1.33392
1.41832	1.26402
1.22264	0.641754
1.03922	1.44953
1.48514	0.796095
0.586502	1.4871
0.688585	1.36342
0.961634	1.24537
0.649861	1.71206
1.01753	0.843574
1.08019	1.33699
1.24838	1.04674
0.181165	0.626886
0.720731	2.05001
1.37259	2.07347
1.12068	1.2878
1.10624	1.54841
0.760951	1.51816
1.39117	0.931492
0.842782	1.00253
0.294006	1.89633
1.21468	1.09038
1.33488	0.969852
1.09664	1.54549
0.474422	1.50728
0.876748	1.69319
0.974716	1.12186
1.25941	1.68939
1.71937	1.63756
0.930232	1.55275
0.899381	0.463238
1.07098	0.781128
0.807562	1.43968
1.64971	1.10954
1.02187	1.7777
1.18164	0.451199
0.496318	1.17062
1.45143	0.128483
1.13019	1.39201
1.15839	1.5391
1.44616	1.32765
0.669129	0.964097
0.677753	1.51386
0.704765	1.23833
1.03132	0.638738
0.851459	1.05935
1.30288	1.81235
0.516889	0.724365
0.932169	0.873798
	1.5919

## Sheet: MDV sized objects
Control	PFN1 KO
0.794326	0.397163
0.312057	0.680851
0.680851	0.70922
1.16312	1.16312
0.595745	1.39007
1.19149	0.851064
3.1773	0.22695
0.737589	1.2766
0.48227	1.33333
1.3617	0.794326
0.765957	0.312057
1.13475	0.340426
0.765957	2.09929
1.39007	1.92908
0.70922	1.53191
1.7305	1.87234
0.907801	1.39007
0.397163	0.70922
0.992908	1.3617
0.70922	2.46809
0.571956	0.701107
1.30996	1.05166
0.405904	3.52399
0.442804	0.904059
1.82657	0.627306
0.664207	0.258303
1.73432	0.571956
1.62362	1.23616
1.27306	1.01476
0.627306	1.08856
1.21771	1.80812
0.664207	0.885609
1.34686	0.774908
0.774908	0.867159
1.64207	1.60517
1.58672	0.498155
0.535055	0.498155
0.867159	1.01476
0.332103	0.774908
0.553506	0.738007
1.17036	3.16362
1.07892	1.09721
0.676612	1.60924
1.1155	1.09721
0.45717	1.40808
0.749759	1.35322
0.80462	1.53609
0.603465	1.42637
1.44466	1.51781
1.22522	1.2435
0.310876	1.40808
0.45717	1.44466
2.54187	1.31665
1.26179	1.37151
1.51781	2.66987
0.512031	1.09721
0.530318	1.02406
0.786333	2.10298
1.75553	1.15207
	2.2127
