# Supplementary material for: The actin binding protein profilin 1 localizes inside mitochondria and is critical for their function
Source: EMBO Rep. 2024 Jul 18;25(8):8. doi: 10.1038/s44319-024-00209-3 (PMC11316047; doi:10.1038/s44319-024-00209-3)
Supplement: Supplementary file 5 — Source data Fig. 4 [file 44319_2024_209_MOESM5_ESM.zip › Figure 4/4G/4G data.xlsx]

## Sheet: Sheet1
Control	PFN1 KO
0.234104	3.33345
0.842144	2.43655
0.19561	4.0947
1.06872	3.11149
0.552907	2.33426
1.45043	2.69131
0.653508	0.091729
0.359297	3.16753
2.67622	1.2326
0.886289	2.07025
2.70404	3.16985
0.560248	2.74095
0.341116	1.1871
1.1451	1.84353
1.14607	1.69231
1.04974	1.98874
1.42697	1.4602
0.792466	1.2082
0.198617	3.34902
2.91953	1.79142
0.759096	2.27391
0.873604	1.92456
0.90775	2.01576
0.653914	7.99683
0.280161	7.05632
0.561807	1.17241
0.694251	3.86644
0.367826	0.714445
2.31363	6.22056
1.14246	2.90786
1.2424	1.44348
0.207752	1.62958
1.03792	3.82371
0.821726	3.13407
0.528639	1.38984
3.23665	3.41188
1.06867	3.6044
0.499167	6.43336
0.941906	7.49122
0.618214	2.55824
1.03661	10.2225
0.076755	3.23302
0.049105	7.90299
0.113691	12.3038
1.66582	9.40997
1.3677	2.38469
0.009599	0.676285
0.14311	4.42246
0.489259	2.12454
0.692772	1.17696
0.037636	7.11842
0.158011	3.4225
0.171966	1.09674
0.17455	1.84651
1.78364	1.70656
0.810559	1.9047
0.502965	2.01779
2.90065	5.19688
3.43226	2.87332
2.28645	1.04228
3.13625
