# Supplementary material for: The actin binding protein profilin 1 localizes inside mitochondria and is critical for their function
Source: EMBO Rep. 2024 Jul 18;25(8):8. doi: 10.1038/s44319-024-00209-3 (PMC11316047; doi:10.1038/s44319-024-00209-3)
Supplement: Supplementary file 6 — Source data Fig. 5 [file 44319_2024_209_MOESM6_ESM.zip]

Archive with 50 entries (45 files):
- Figure 5/
- __MACOSX/._Figure 5
- Figure 5/5A/
- __MACOSX/Figure 5/._5A
- Figure 5/.DS_Store
- __MACOSX/Figure 5/._.DS_Store
- Figure 5/5C/
- __MACOSX/Figure 5/._5C
- Figure 5/5D/
- __MACOSX/Figure 5/._5D
- Figure 5/5B/
- __MACOSX/Figure 5/._5B
- Figure 5/5A/.DS_Store
- __MACOSX/Figure 5/5A/._.DS_Store
- Figure 5/5A/TOM20 GFP-PFN1 DAPI merge.tif
- __MACOSX/Figure 5/5A/._TOM20 GFP-PFN1 DAPI merge.tif
- Figure 5/5A/TOM20.tif
- __MACOSX/Figure 5/5A/._TOM20.tif
- Figure 5/5A/GFP-PFN1.tif
- __MACOSX/Figure 5/5A/._GFP-PFN1.tif
- Figure 5/5C/.DS_Store
- __MACOSX/Figure 5/5C/._.DS_Store
- Figure 5/5C/5C westerns.pdf
- __MACOSX/Figure 5/5C/._5C westerns.pdf
- Figure 5/5D/Inset 3 GFP-PFN1.tif
- __MACOSX/Figure 5/5D/._Inset 3 GFP-PFN1.tif
- Figure 5/5D/Inset 2 GFP-PFN1.tif
- __MACOSX/Figure 5/5D/._Inset 2 GFP-PFN1.tif
- Figure 5/5D/Inset 1 merge.tif
- __MACOSX/Figure 5/5D/._Inset 1 merge.tif
- Figure 5/5D/4xmts-mScarlet GFP-PFN1.tif
- __MACOSX/Figure 5/5D/._4xmts-mScarlet GFP-PFN1.tif
- Figure 5/5D/Inset 3 4xmts-mScarlet.tif
- __MACOSX/Figure 5/5D/._Inset 3 4xmts-mScarlet.tif
- Figure 5/5D/Inset 2 4xmts-mScarlet.tif
- __MACOSX/Figure 5/5D/._Inset 2 4xmts-mScarlet.tif
- Figure 5/5D/Inset 3 merge.tif
- __MACOSX/Figure 5/5D/._Inset 3 merge.tif
- Figure 5/5D/Inset 1 4xmts-mScarlet.tif
- __MACOSX/Figure 5/5D/._Inset 1 4xmts-mScarlet.tif
- Figure 5/5D/Inset 1 GFP-PFN1.tif
- __MACOSX/Figure 5/5D/._Inset 1 GFP-PFN1.tif
- Figure 5/5D/Inset 2 merge.tif
- __MACOSX/Figure 5/5D/._Inset 2 merge.tif
- Figure 5/5B/TOM20 inset.tif
- __MACOSX/Figure 5/5B/._TOM20 inset.tif
- Figure 5/5B/GFP-PFN1-M114T inset.tif
- __MACOSX/Figure 5/5B/._GFP-PFN1-M114T inset.tif
- Figure 5/5B/GFP-PFN1-M114T TOM20 DAPI.tif
- __MACOSX/Figure 5/5B/._GFP-PFN1-M114T TOM20 DAPI.tif
