# Supplementary material for: The actin binding protein profilin 1 localizes inside mitochondria and is critical for their function
Source: EMBO Rep. 2024 Jul 18;25(8):8. doi: 10.1038/s44319-024-00209-3 (PMC11316047; doi:10.1038/s44319-024-00209-3)
Supplement: Supplementary file 7 — Figure EV1-3 Source Data [file 44319_2024_209_MOESM7_ESM.zip]

Archive with 76 entries (64 files):
- Figure EV1/
- __MACOSX/._Figure EV1
- Figure EV1/EV1B/
- __MACOSX/Figure EV1/._EV1B
- Figure EV1/.DS_Store
- __MACOSX/Figure EV1/._.DS_Store
- Figure EV1/EV1A/
- __MACOSX/Figure EV1/._EV1A
- Figure EV1/EV1B/.DS_Store
- __MACOSX/Figure EV1/EV1B/._.DS_Store
- Figure EV1/EV1B/EV1B data.xlsx
- __MACOSX/Figure EV1/EV1B/._EV1B data.xlsx
- Figure EV1/EV1B/EV1B westerns.pdf
- __MACOSX/Figure EV1/EV1B/._EV1B westerns.pdf
- Figure EV1/EV1A/.DS_Store
- __MACOSX/Figure EV1/EV1A/._.DS_Store
- Figure EV1/EV1A/EV1A data.xlsx
- __MACOSX/Figure EV1/EV1A/._EV1A data.xlsx
- Figure EV1/EV1A/EV1A western.pdf
- __MACOSX/Figure EV1/EV1A/._EV1A western.pdf
- Figure EV2/
- __MACOSX/._Figure EV2
- Figure EV2/EV2B/
- __MACOSX/Figure EV2/._EV2B
- Figure EV2/EV2E/
- __MACOSX/Figure EV2/._EV2E
- Figure EV2/EV2D/
- __MACOSX/Figure EV2/._EV2D
- Figure EV2/EV2C/
- __MACOSX/Figure EV2/._EV2C
- Figure EV2/.DS_Store
- __MACOSX/Figure EV2/._.DS_Store
- Figure EV2/EV2F/
- __MACOSX/Figure EV2/._EV2F
- Figure EV2/EV2A/
- __MACOSX/Figure EV2/._EV2A
- Figure EV2/EV2G/
- __MACOSX/Figure EV2/._EV2G
- Figure EV2/EV2B/EV2B data.xlsx
- __MACOSX/Figure EV2/EV2B/._EV2B data.xlsx
- Figure EV2/EV2E/EV2E data.xlsx
- __MACOSX/Figure EV2/EV2E/._EV2E data.xlsx
- Figure EV2/EV2D/EV2D data.xlsx
- __MACOSX/Figure EV2/EV2D/._EV2D data.xlsx
- Figure EV2/EV2C/EV2C data.xlsx
- __MACOSX/Figure EV2/EV2C/._EV2C data.xlsx
- Figure EV2/EV2C/PFN1 KO + GFP-PFN1-R88E TOM20 segmented.tif
- __MACOSX/Figure EV2/EV2C/._PFN1 KO + GFP-PFN1-R88E TOM20 segmented.tif
- Figure EV2/EV2C/PFN1 KO + GFP TOM20 segmented.tif
- __MACOSX/Figure EV2/EV2C/._PFN1 KO + GFP TOM20 segmented.tif
- Figure EV2/EV2C/PFN1 KO + GFP-PFN1 TOM20 segmented.tif
- __MACOSX/Figure EV2/EV2C/._PFN1 KO + GFP-PFN1 TOM20 segmented.tif
- Figure EV2/EV2F/PFN1 KO TOM20 F-actin.tif
- __MACOSX/Figure EV2/EV2F/._PFN1 KO TOM20 F-actin.tif
- Figure EV2/EV2F/Control MEF TOM20 F-actin.tif
- __MACOSX/Figure EV2/EV2F/._Control MEF TOM20 F-actin.tif
- Figure EV2/EV2A/PFN1 KO time projection.tif
- __MACOSX/Figure EV2/EV2A/._PFN1 KO time projection.tif
- Figure EV2/EV2A/Control 4xmts-mNeonGreen.tif
- __MACOSX/Figure EV2/EV2A/._Control 4xmts-mNeonGreen.tif
- Figure EV2/EV2A/Control time projection.tif
- __MACOSX/Figure EV2/EV2A/._Control time projection.tif
- Figure EV2/EV2A/EV2A data.xlsx
- __MACOSX/Figure EV2/EV2A/._EV2A data.xlsx
- Figure EV2/EV2A/PFN1 KO 4xmts-mNeonGreen.tif
- __MACOSX/Figure EV2/EV2A/._PFN1 KO 4xmts-mNeonGreen.tif
- Figure EV2/EV2G/EV2G data.xlsx
- __MACOSX/Figure EV2/EV2G/._EV2G data.xlsx
- Figure EV3/
- __MACOSX/._Figure EV3
- Figure EV3/.DS_Store
- __MACOSX/Figure EV3/._.DS_Store
- Figure EV3/EV3A western.pdf
- __MACOSX/Figure EV3/._EV3A western.pdf
- Figure EV3/EV3B western.pdf
- __MACOSX/Figure EV3/._EV3B western.pdf
