# Supplementary material for: The actin binding protein profilin 1 localizes inside mitochondria and is critical for their function
Source: EMBO Rep. 2024 Jul 18;25(8):8. doi: 10.1038/s44319-024-00209-3 (PMC11316047; doi:10.1038/s44319-024-00209-3)
Supplement: Supplementary file 7 — Figure EV1-3 Source Data [file 44319_2024_209_MOESM7_ESM.zip › Figure EV1/EV1B/EV1B data.xlsx]

## Sheet: mTOR
Control Fed	Control Starved	PFN1 KO Fed	PFN1 KO Starved
0.38	0.57	0.68	0.76
0.57	0.69	0.58	0.63
0.45	0.36	0.44	0.31

## Sheet: p-mTOR-ser2481
Control Fed	Control Starved	PFN1 KO Fed	PFN1 KO Starved
0.87	0.4	0.47	0.27
0.9	0.45	0.66	0.2
0.77	0.28	0.28	0.28
