# Supplementary material for: The actin binding protein profilin 1 localizes inside mitochondria and is critical for their function
Source: EMBO Rep. 2024 Jul 18;25(8):8. doi: 10.1038/s44319-024-00209-3 (PMC11316047; doi:10.1038/s44319-024-00209-3)
Supplement: Supplementary file 7 — Figure EV1-3 Source Data [file 44319_2024_209_MOESM7_ESM.zip › Figure EV1/EV1A/EV1A data.xlsx]

## Sheet: Sheet1
Control	Control	Control	Control	PFN1 KO	PFN1 KO	PFN1 KO	PFN1 KO
Fed + DMSO	Fed + Baf	Starved + DMSO	Starved + Baf	Fed + DMSO	Fed + Baf	Starved + DMSO	Starved + Baf
0.47	0.48	0.73	0.81	0.97	0.96	0.9	0.83
0.5	0.34	0.56	0.53	0.8	0.79	0.88	0.76
0.42	0.49	0.71	0.76	0.96	0.88	0.91	0.73
