# Supplementary material for: The actin binding protein profilin 1 localizes inside mitochondria and is critical for their function
Source: EMBO Rep. 2024 Jul 18;25(8):8. doi: 10.1038/s44319-024-00209-3 (PMC11316047; doi:10.1038/s44319-024-00209-3)
Supplement: Supplementary file 7 — Figure EV1-3 Source Data [file 44319_2024_209_MOESM7_ESM.zip › Figure EV2/EV2D/EV2D data.xlsx]

## Sheet: Total mitochondria volume
GFP	GFP-PFN1	GFP-PFN1M114T	GFP-PFN1E117G	GFP-PFN1G118V
2.4958	1.69267	2.22962	3.7512	2.83459
2.47007	1.65695	2.10014	3.68186	2.78595
2.46624	1.63388	1.99794	3.61552	2.72794
2.42357	1.53458	1.96342	3.27428	2.67324
2.34456	1.49306	1.92423	3.13227	2.54164
2.1696	1.47866	1.86325	2.82945	2.46417
2.12008	1.45199	1.80453	2.81572	2.43255
2.02098	1.36134	1.78298	2.69666	2.37006
1.97842	1.34905	1.6944	2.58087	2.28091
1.96715	1.34703	1.66685	2.51549	2.16902
1.92045	1.33944	1.62581	2.41306	2.07612
1.90662	1.30534	1.62119	2.38635	2.02731
1.88995	1.27477	1.53229	2.37059	1.9363
1.83914	1.26707	1.4554	2.32326	1.82432
1.83392	1.25894	1.44436	2.30923	1.81285
1.79877	1.23151	1.41063	2.25554	1.79742
1.79205	1.22232	1.3957	2.24898	1.72751
1.77281	1.21974	1.31623	2.18233	1.70963
1.76622	1.21626	1.29663	2.16199	1.69028
1.72842	1.20501	1.29501	2.16129	1.67488
1.67468	1.20233	1.28507	2.15431	1.65036
1.63992	1.19293	1.2573	2.11691	1.60674
1.63581	1.18438	1.25438	2.061	1.58717
1.63039	1.18405	1.24514	2.04273	1.58514
1.61362	1.17837	1.2385	1.89038	1.58202
1.60402	1.15457	1.2201	1.86169	1.53821
1.5952	1.15112	1.20793	1.64943	1.52593
1.57146	1.14375	1.20207	1.61771	1.50344
1.56667	1.13249	1.20073	1.60947	1.47208
1.56019	1.1177	1.19542	1.60852	1.45925
1.55266	1.10225	1.18827	1.59809	1.36778
1.55233	1.09956	1.17197	1.58889	1.3672
1.54498	1.09786	1.16705	1.57483	1.2519
1.53227	1.09563	1.14835	1.56408	1.25116
1.52425	1.09184	1.13625	1.46995	1.22363
1.51451	1.06475	1.12949	1.4138	1.15008
1.49772	1.06452	1.1259	1.38951	1.15006
1.49412	1.06206	1.12278	1.33887	1.11201
1.48149	1.06173	1.12133	1.3168	1.08947
1.45706	1.05219	1.11772	1.27535	1.04769
1.43046	1.04776	1.11471	1.24615	1.0083
1.40735	1.04445	1.10851	1.24416	0.991254
1.4035	1.02667	1.08916	1.23912	0.975882
1.37504	1.01706	1.06606	1.14009	0.954724
1.37079	1.01151	1.05588	1.11753	0.952193
1.34845	1.0015	1.04311	1.0334	0.949906
1.34728	0.998993	1.03938	0.934826	0.928456
1.34401	0.988845	1.0347	0.9158	0.863687
1.32379	0.974098	1.03163	0.869133	0.856091
1.31727	0.947294	1.02255	0.760562	0.835857
1.31583	0.94149	1.00998	0.744252	0.807349
1.28874	0.940085	0.987348	0.675827	0.784555
1.28521	0.932133	0.979286		0.753197
1.27693	0.896488	0.952364		0.745612
1.25468	0.892751	0.950336		0.742617
1.24238	0.891478	0.94519		0.644305
1.23406	0.88648	0.93481		0.631782
1.22618	0.880244	0.898838		0.624755
1.21862	0.867958	0.88105		0.546116
1.20965	0.863253	0.849365
1.17294	0.850704	0.834136
1.16996	0.848779	0.832411
1.1181	0.844417	0.827107
1.10922	0.843788	0.801171
1.08145	0.832429	0.797624
1.07986	0.831384	0.789804
1.04907	0.830633	0.762104
1.04071	0.823188	0.74543
1.01172	0.816908	0.745237
1.01146	0.810676	0.743096
0.977542	0.807178	0.689854
0.930795	0.798064	0.626522
0.925078	0.786423	0.597403
0.922871	0.780063	0.513716
0.915003	0.76706	0.496631
0.89801	0.747885	0.480188
0.891886	0.7448	0.415097
0.869141	0.72007
0.866575	0.718699
0.860085	0.711675
0.857908	0.704661
0.855062	0.703228
0.835092	0.694328
0.810054	0.683718
0.784503	0.667044
0.748801	0.663227
0.67557	0.660965
0.65896	0.641289
0.649511	0.628741
0.637068	0.622211
0.63701	0.604102
0.609416	0.585109
0.603014	0.5555
0.558564	0.542916
0.48857	0.522506
0.47887	0.513798
0.433491	0.495585
	0.440434
	0.429989
	0.314692

## Sheet: Mitochondria elongation
GFP	GFP-PFN1	GFP-PFN1M114T	GFP-PFN1E117G	GFP-PFN1G118V
1.27306	1.1686	1.21783	1.22795	1.34457
1.25078	1.15269	1.19873	1.20103	1.34037
1.24041	1.13598	1.17086	1.1843	1.29007
1.2157	1.13417	1.16328	1.17945	1.2643
1.19842	1.1245	1.13669	1.17591	1.26091
1.19477	1.11552	1.13401	1.17565	1.20833
1.17997	1.10455	1.12726	1.14937	1.18331
1.17635	1.09351	1.11972	1.14513	1.14333
1.17327	1.07874	1.1141	1.12874	1.14082
1.17169	1.07073	1.11217	1.12335	1.1397
1.1619	1.06919	1.10965	1.11645	1.13841
1.15035	1.064	1.10873	1.11269	1.12712
1.1447	1.06104	1.10595	1.1111	1.12338
1.14467	1.06064	1.09698	1.09018	1.1121
1.14234	1.05802	1.0957	1.08827	1.1112
1.14088	1.05672	1.09436	1.08421	1.1093
1.13849	1.05373	1.09259	1.07542	1.10375
1.13128	1.04998	1.09174	1.07411	1.08132
1.12354	1.04753	1.08648	1.0724	1.07109
1.11808	1.0422	1.08638	1.0696	1.05794
1.1162	1.0418	1.08542	1.06696	1.05618
1.1146	1.03789	1.08314	1.05942	1.05358
1.11274	1.03768	1.07969	1.0565	1.05077
1.10211	1.03336	1.07729	1.05315	1.0434
1.0966	1.03221	1.07726	1.05135	1.03743
1.0923	1.03211	1.07674	1.05084	1.03198
1.09019	1.02811	1.07215	1.04939	1.02972
1.08478	1.02419	1.07168	1.04372	1.02895
1.08433	1.02194	1.06591	1.0427	1.02879
1.07996	1.01892	1.06349	1.04216	1.02486
1.07765	1.01425	1.0609	1.03633	1.02251
1.06841	1.0137	1.05746	1.03627	1.02011
1.06281	1.01021	1.05122	1.02335	1.01905
1.06222	1.00995	1.05069	1.01978	1.00683
1.05745	1.00895	1.05003	1.01767	0.999718
1.05557	1.00659	1.04945	1.00626	0.999707
1.05491	1.00545	1.04722	1.00387	0.998122
1.0518	1.00444	1.04562	1.00042	0.995432
1.05059	1.00426	1.0432	0.99528	0.994216
1.05045	1.00224	1.04266	0.994518	0.993253
1.04754	1.00202	1.03494	0.994208	0.989861
1.041	0.999755	1.03371	0.993536	0.985509
1.03777	0.999515	1.03153	0.989877	0.985046
1.03776	0.998502	1.03074	0.98559	0.966782
1.03743	0.997237	1.03039	0.983748	0.960664
1.03648	0.994238	1.02826	0.983677	0.960287
1.035	0.994072	1.02581	0.983674	0.953893
1.03017	0.993574	1.02212	0.965666	0.949995
1.02649	0.991857	1.02128	0.960366	0.943285
1.02026	0.987856	1.0181	0.952239	0.94106
1.01444	0.985358	1.01802	0.939121	0.939433
1.01171	0.984978	1.01748	0.937091	0.938305
1.01155	0.983235	1.01409	0.936057	0.925355
1.00596	0.98106	1.01408	0.935004	0.916001
1.00524	0.974624	1.01111	0.912803	0.830824
1.00189	0.97426	1.01007		0.809837
0.995676	0.973508	1.00954
0.994958	0.972189	1.00575
0.993903	0.971897	0.999531
0.99174	0.971193	0.998946
0.990742	0.970524	0.998265
0.99054	0.970269	0.997938
0.987505	0.965478	0.997847
0.986418	0.963595	0.99756
0.986286	0.96143	0.994942
0.984627	0.9601	0.993441
0.984277	0.959377	0.988607
0.981621	0.956737	0.987459
0.981529	0.956111	0.984898
0.977859	0.955709	0.983384
0.977333	0.95479	0.982204
0.976933	0.950442	0.978995
0.976618	0.948736	0.973601
0.975895	0.945429	0.972717
0.974151	0.944275	0.962731
0.971704	0.939423	0.959869
0.970853	0.93603	0.959835
0.97025	0.935409	0.949733
0.969006	0.935382	0.944167
0.96609	0.93384	0.938844
0.96456	0.933354	0.916593
0.963805	0.932449	0.912368
0.962228	0.931721
0.960954	0.927981
0.957771	0.921586
0.956661	0.916738
0.951878	0.912294
0.950694	0.909954
0.946402	0.904639
0.944901	0.904567
0.944036	0.900044
0.935857	0.895867
0.93362	0.894532
0.926075	0.893744
0.92311	0.89314
0.920069	0.891782
0.915619	0.88991
0.915063	0.883448
0.914783	0.867937
0.913586
