# Supplementary material for: The actin binding protein profilin 1 localizes inside mitochondria and is critical for their function
Source: EMBO Rep. 2024 Jul 18;25(8):8. doi: 10.1038/s44319-024-00209-3 (PMC11316047; doi:10.1038/s44319-024-00209-3)
Supplement: Supplementary file 7 — Figure EV1-3 Source Data [file 44319_2024_209_MOESM7_ESM.zip › Figure EV2/EV2A/EV2A data.xlsx]

## Sheet: Velocity
Control	PFN1 KO
0.110169	0.101521
0.0835949	0.0975833
0.0963241	0.129395
0.1026	0.112469
0.099612	0.107656
0.100279	0.0981955
0.0864876	0.1097
0.0966479	0.104278
0.106946	0.100975
0.0793321	0.138628
0.0924831	0.127061
0.114446	0.110939
0.0840364	0.100817
0.0912694	0.115389
0.0912534	0.115784
0.126152	0.084686
0.115939	0.0958398
0.107957	0.0932086
0.101787	0.0821704
0.102893	0.0990188
0.123105	0.0830233
0.10544	0.0993493
0.110236	0.0923395
0.114627	0.147523
0.104395	0.0909433
0.125947	0.0975405
0.114568	0.108279
0.0937017	0.125154
0.134832	0.101456
0.112607	0.12872
0.0853984	0.129719
0.117806	0.0890989
0.13486	0.108056
0.109258	0.115765
0.106077	0.12701
0.110192	0.118694
0.114327	0.103395
0.113377	0.0946833
0.129449	0.120661
0.120554	0.0881495
0.105586	0.0912142
0.0928244	0.090452
0.083116	0.0948668
0.127398	0.0997159
0.0880208	0.103708

## Sheet: Distance traveled
Control	PFN1 KO
0.653962	0.594012
0.694811	0.734259
0.68969	0.588013
0.708402	0.741111
0.656636	0.634967
0.674622	0.727211
0.596029	0.75792
0.705287	0.626903
0.497247	0.654991
0.616432	0.861582
0.634464	0.818037
0.522704	0.687406
0.803337	0.680753
0.74557	0.770066
0.558686	0.676977
0.698681	0.698622
0.664377	0.697897
0.612051	0.687653
0.685684	0.601247
0.674057	0.691651
0.838272	0.576897
0.738246	0.654849
0.76252	0.677679
0.589973	0.790571
0.546085	0.588782
0.63146	0.781626
0.686281	0.737171
0.725576	0.708319
0.490282	0.57945
0.748176	0.710328
0.627798	0.710504
0.60382	0.777003
0.692493	0.668168
0.590368	0.680568
0.675271	0.625891
0.674159	0.711757
0.655058	0.60725
0.623414	0.605198
0.655058	0.588747
0.636561	0.586226
0.735516	0.703852
0.66927	0.634187
0.578454	0.751229
0.744615	0.538015
0.839428	0.643974
